# Supplementary material for: Antibiofilm Effect of Biogenic Silver Nanoparticles Combined with Oregano Derivatives against Carbapenem-Resistant Klebsiella pneumoniae
Source: Antibiotics (Basel). 2023 Apr 14;12(4):756. doi: 10.3390/antibiotics12040756 (PMC10135348; doi:10.3390/antibiotics12040756)
Supplement: Supplementary file 1 [file antibiotics-12-00756-s001.zip]

Archive with 1 entries (1 files):
- antibiotics-2317943-supplementary.pdf
